# Supplementary material for: The Spatiotemporal Distribution and Molecular Characterization of Circulating Dengue Virus Serotypes/Genotypes in Senegal from 2019 to 2023
Source: Trop Med Infect Dis. 2024 Jan 27;9(2):32. doi: 10.3390/tropicalmed9020032 (PMC10891755; doi:10.3390/tropicalmed9020032)
Supplement: Supplementary file 1 [file tropicalmed-09-00032-s001.zip]

Archive with 1 entries (1 files):
- tropicalmed-2833199-supplementary.pdf
